# Supplementary material for: The parasitic nematode Strongyloides ratti exists predominantly as populations of long-lived asexual lineages
Source: Nat Commun. 2023 Oct 13;14:6427. doi: 10.1038/s41467-023-42250-1 (PMC10575991; doi:10.1038/s41467-023-42250-1)
Supplement: Supplementary file 3 — Supplementary Data 1 [file 41467_2023_42250_MOESM3_ESM.xlsx]

## Sheet: Sheet1
Region	Gene	Predicted function	Coding SNPs per kb	SNP type (S/NS/STOP)	Expression	Expansion cluster
2	SRAE_0000058700	Kinesin, motor domain and P-loop-containing	26.7	2000-03-03	Unlisted	None
3	SRAE_2000499400	Hypothetical protein	48.2	5 / 28 / 0	Parasitic	None
	SRAE_2000499500	Hypothetical protein	0	0 / 0 / 0	Parasitic	None
	SRAE_2000499600	Hypothetical protein	72.2	8 / 20 / 1	Parasitic	None
	SRAE_2000499700	Hypothetical protein	45.7	5 / 22 / 0	Parasitic	None
4	SRAE_0000058500	Hypothetical protein	3.3	0 / 1 / 0	Unlisted	None
5	SRAE_2000124300	CAP domain-containing	69	17 / 49 / 4	Parasitic	EC3
	SRAE_2000124400	CAP domain-containing	43.3	8 / 30 / 1	Parasitic	EC3
	SRAE_2000124500	CAP domain-containing	50.9	11 / 33 / 2	Parasitic	EC3
6	SRAE_X000232600	Reverse transcriptase domain and Aspartic peptidase domain-containing	45.8	62 / 51 / 1	Unlisted	None
	SRAE_X000232700	Integrase, catalytic core domain and Ribonuclease H-like domain-containing	22.2	2001-01-05	Unlisted	None
	SRAE_X000232800	Hypothetical protein	32	2000-06-06	Same	None
	SRAE_X000232900	Hypothetical protein	31.7	2000-04-04	Unlisted	None
	SRAE_X000233000	Zinc finger, CCHC-type domain-containing	11.8	14 / 36 / 0	Unlisted	None
	SRAE_X000233100	Hypothetical protein	11.3	12 / 22 / 1	Unlisted	None
7	SRAE_0000057800	Hypothetical protein	28.5	2000-09-01	Parasitic	None
8	SRAE_X000062200 (discarded)	Poly-glutamine tract binding protein 1	0	0 / 0 / 0	Unlisted	EC13
	SRAE_X000062300	Acetylcholinesterase	66.2	29 / 86 / 0	Same	EC13
	(discarded)
9	SRAE_2000478200	Hypothetical protein	6.2	4 / 0 / 0	Unlisted	None
	SRAE_2000478300	Hypothetical protein	21.1	2000-06-05	Same	None
	SRAE_2000478400	Hypothetical protein	90.7	10 / 29 / 1	Unlisted	None
	SRAE_2000478500	CAP domain-containing	89.3	17 / 47 / 0	Parasitic	None
10	SRAE_X000050900	Hypothetical protein	66.7	13 / 34 / 0	Parasitic	None
	SRAE_X000051000	Hypothetical protein	44.5	8 / 21 / 0	Parasitic	None
	SRAE_X000051100	Hypothetical protein	53	6 / 27 / 1	Parasitic	None
12	SRAE_X000026900	Hypothetical protein	51	5 / 19 / 0	Parasitic	None
	SRAE_X000027000	Hypothetical protein	15.8	2000-04-03	Unlisted	None
13	SRAE_1000139800	Hypothetical protein	8	2000-02-12	Unlisted	None
	SRAE_1000139900	Protein-tyrosine phosphatase-containing	54.6	42 / 145 / 1	Same	None
	SRAE_1000140000	Translation initiation factor SUI1 domain-containing	0	0 / 0 / 0	Same	None
	SRAE_1000140100	Hypothetical protein	0	0 / 0 / 0	Same	None
	SRAE_1000140200	Hypothetical protein	18.1	2000-08-02	Same	None
14	SRAE_2000076600	CAP domain-containing	21.2	3 / 14 / 0	Parasitic	EC2
	SRAE_2000076700	CAP domain-containing	60.4	11 / 39 / 0	Parasitic	EC2
	SRAE_2000076800	CAP domain-containing	39.2	11 / 18 / 1	Parasitic	EC2
	SRAE_2000076900	CAP domain-containing	36.8	6 / 25 / 0	Parasitic	EC2
	SRAE_2000077000	CAP domain-containing	19	2001-09-06	Parasitic	EC2
15	SRAE_2000499000	Hypothetical protein	55.9	2 / 25 / 1	Parasitic	None
	SRAE_2000499100	Hypothetical protein	35.8	2000-12-07	Parasitic	None
16	SRAE_X000037500	Hypothetical protein	21.7	8 / 18 / 1	Unlisted	None
17	SRAE_X000066000	Trypsin Inhibitor-like	36.3	38 / 77 / 0	Parasitic	None
	SRAE_X000066100	Astacin	28.2	18 / 23 / 0	Parasitic	None
18	SRAE_X000032850	Hypothetical protein	69.2	4 / 18 / 0	Unlisted	None
	SRAE_X000032900	Hypothetical protein	54.6	2000-11-08	Unlisted	None
	SRAE_X000033000	Hypothetical protein	78.6	9 / 20 / 0	Unlisted	None
	SRAE_X000033100	Hypothetical protein	46	2000-12-04	Unlisted	None
19	SRAE_X000050700	Hypothetical protein	34.9	9 / 15 / 0	Parasitic	None
	SRAE_X000050800	Hypothetical protein	37	7 / 16 / 0	Parasitic	None
20	SRAE_0000074500	Aspartic peptidase domain-containing	46.4	93 / 116 / 6	Free-living	None
	SRAE_0000074600	Aspartic peptidase domain-containing	9.5	15 / 19 / 1	Unlisted	None
21	SRAE_X000145900	Astacin	82.7	27 / 76 / 1	Same	None
	SRAE_X000146000	Astacin	21.4	7 / 19 / 1	Para	None
22	SRAE_X000186500	Reverse transcriptase domain-containing	25.3	37 / 65 / 2	Free-living	None
	SRAE_X000186600	Cytochrome C oxidase subunit II	43.6	14 / 51 / 0	Same	None
23	SRAE_X000146300 (discarded)	Hypothetical protein	31.3	2001-05-05	Unlisted	FR15L
	SRAE_X000146400 (discarded)	Hypothetical protein	6.4	2000-01-02	Unlisted	FR15L
24	SRAE_0000074000	Hypothetical protein	16.7	2001-06-03	Unlisted	None
	SRAE_0000074100	Hypothetical protein	10.4	2000-06-02	Unlisted	None
	SRAE_0000074200	Aspartic peptidase domain-containing	42	86 / 74 / 0	Same	None
25	SRAE_2000460700	Hypothetical protein	52.4	20 / 112 / 1	Parasitic	None
	SRAE_2000460800	Hypothetical protein	4.6	2000-01-01	Parasitic	None
	SRAE_2000460900	Hypothetical protein	6.7	2001-03-01	Same	None
26	SRAE_X000063000	Acetylcholinesterase	15.2	9 / 18 / 0	Parasitic	EC13
	(discarded)
	SRAE_X000063100	Poly-glutamine tract binding protein 1	0.4	0 / 1 / 0	Same	FR13R
	(discarded)
27	SRAE_1000045700	E3 ubiquitin-protein ligase MYCBP2	4.9	51 / 20 / 0	Free-living	None
	SRAE_1000045800	Lipase, class 3 family-containing	15.2	2000-08-07	Parasitic	None
	SRAE_1000045900	CAP domain-containing	76	19 / 67 / 0	Parasitic	None
	SRAE_1000046000	Speckle-type POZ	4.2	2000-01-04	Same	None
28	SRAE_X000051500	CTP synthase 2	26.6	5 / 23 / 1	Unlisted	None
	SRAE_X000051600	CTP synthase 2	62.4	6 / 26 / 0	Unlisted	None
	SRAE_X000051700	Hypothetical protein	9.1	2000-03-01	Parasitic	None
	SRAE_X000051800	CTP synthase 2	6,4	2001-02-02	Unlisted	None
29	SRAE_0000058000	Reverse transcriptase domain-containing	40.7	19 / 46 / 0	Unlisted	None
	SRAE_0000058100	Integrase	38.9	18 / 21 / 3	Unlisted	None
	SRAE_0000058200	Hypothetical protein	26.5	2001-03-03	Unlisted	None
	SRAE_0000058300	Reverse transcriptase domain-containing	3.3	2000-08-02	Unlisted	None
30	SRAE_X000146200 (discarded)	Hypothetical protein	23.2	2001-06-04	Unlisted	FR15L
31	SRAE_0000049800	Transposase, ISXO2-like domain-containing	24.9	2002-06-02	Unlisted	None
	SRAE_0000049900	Integrase	9.6	4 / 20 / 2	Unlisted	None
32	SRAE_X000088600	Ras-like protein 3	0	0 / 0 / 0	Free-living	None
33	SRAE_X000195800	Hypothetical protein	0	0 / 0 / 0	Parasitic	None
	SRAE_X000195900	Hypothetical protein	30.7	2000-06-02	Parasitic	None
	SRAE_X000196000	Hypothetical protein	12.4	2000-06-01	Parasitic	None
	SRAE_X000196100	Hypothetical protein	31.1	2001-04-02	Unlisted	None
34	SRAE_0000025500	Plasma membrane calcium-transporting ATPase 3	2.2	2000-05-04	Free-living	None
	SRAE_0000025600	Transthyretin-like family-containing	103.9	11 / 37 / 0	Parasitic	None
	SRAE_0000025650	Hypothetical protein	26.3	2001-09-02	Unlisted	None
	SRAE_0000025700	Transthyretin-like family-containing	0	0 / 0 / 0	Parasitic	None
	SRAE_0000025800	Protein argonaute-4	4.9	2000-09-05	Parasitic	None
35	SRAE_0000007600	Amino acid transporter	2.5	4 / 0 / 0	Free-living	None
	SRAE_0000007700	Cathepsin L.1	13.4	2000-04-09	Unlisted	None
	SRAE_0000007800	Cathepsin L.1	8.2	2000-05-03	Free-living	None
	SRAE_0000007900	Hypothetical protein	29.5	14 / 20 / 0	Parasitic	None
	SRAE_0000008000	Hypothetical protein	37.5	10 / 32 / 1	Parasitic	None
36	SRAE_X000138600	Hypothetical protein	2.2	0 / 1 / 0	Same	None
	SRAE_X000138700	MAM domain and Concanavalin A-like lectin	2.3	4 / 0 / 0	Same	None
37	SRAE_X000236650	Hypothetical protein	24.4	3 / 18 / 1	Unlisted	None
	SRAE_X000236700	Ribonuclease H-like domain and AT hook-like family-containing	10	2000-07-02	Unlisted	None
	SRAE_X000236800	Hypothetical protein	18.3	2001-08-01	Unlisted	None
	SRAE_X000236900	Aspartic peptidase domain-containing	13.9	10 / 25 / 0	Unlisted	None
	SRAE_X000237000	Hypothetical protein	26.5	2001-01-08	Unlisted	None
	SRAE_X000237100	Hypothetical protein	29.2	2000-07-03	Unlisted	None
38	SRAE_0000057900	Hypothetical protein	42.9	2000-10-03	Parasitic	None
39	SRAE_0000008000	Hypothetical protein	37.5	10 / 32 / 1	Parasitic	None
	SRAE_0000008100	Sulfotransferase family-containing	19.8	5 / 20 / 0	Parasitic	None
	SRAE_0000008200	Astacin-like metalloendopeptidase	4.3	2000-01-04	Parasitic	None
40	SRAE_2000478600	CAP domain-containing	90	12 / 51 / 1	Parasitic	None
	SRAE_2000478610	Hypothetical protein	7.5	2000-03-01	Unlisted	None
	SRAE_2000478700	Zinc finger, BED-type predicted domain-containing	8	2000-08-08	Free-living	None
41	SRAE_2000499200	Hypothetical protein	75.7	8 / 27 / 2	Parasitic	None
	SRAE_2000499210	Hypothetical protein	40.7	5 / 17 / 0	Parasitic	None
	SRAE_2000499300	Hypothetical protein	15.5	2000-06-02	Parasitic	None
42	SRAE_X000104500	Hypothetical protein	22.2	30 / 81 / 0	Parasitic	None
43	SRAE_X000038200	Hypothetical protein	25.2	2000-05-08	Unlisted	None
	SRAE_X000038300	Synaptogyrin	3.1	2000-01-02	Free-living	None
	SRAE_X000038400	EF-hand domain	2.9	2 / 0 / 0	Unlisted	None
	SRAE_X000038500	RUN domain-containing	4.9	2000-05-04	Parasitic	None
44	SRAE_X000246300	Hypothetical protein	0	0 / 0 / 0	Same	None
45	SRAE_X000222600	Hypothetical protein	30.8	2000-10-01	Parasitic	None
46	SRAE_X000158400	Astacin-like metalloendopeptidase	1.4	0 / 2 / 0	Free-living	None
	SRAE_X000158500	Acetylcholinesterase	8.7	1 / 14 / 0	Parasitic	None
47	SRAE_2000420700	CAP domain-containing	34.1	5 / 28 / 0	Parasitic	None
	SRAE_2000420800	Hypothetical protein	11.1	0 / 4 / 0	Unlisted	None
48	SRAE_X000221400	U1 small nuclear ribonucleoprotein 70 kDa	0	0 / 0 / 0	Same	None
	SRAE_X000221500	Hypothetical protein	5.8	0 / 2 / 0	Unlisted	None
	SRAE_X000221600	Hypothetical protein	46.4	2000-09-07	Unlisted	None
49	SRAE_X000062400	Acetylcholinesterase	24.9	14 / 28 / 1	same	EC13
	(discarded)
50	SRAE_X000201100	Astacin	29.8	17 / 27 / 1	Parasitic	None
	SRAE_X000201200	Hypothetical protein	12	2000-05-01	Unlisted	None
	SRAE_X000201300	Hypothetical protein	0	0 / 0 / 0	Unlisted	None
51	SRAE_X000247200	Carboxylesterase	6.1	1 / 13 / 0	Free-living	None
	SRAE_X000247300	ShKT domain-containing	41.8	28 / 100 / 0	Parasitic	None
52	SRAE_1000127500	Amino acid transporter	48.2	41 / 34 / 0	Same	None
	SRAE_1000127600	Farnesyltransferase, CAAX box, beta	14	34 / 16 / 0	Same	None
	SRAE_1000127700	Hypothetical protein	2.6	2000-01-01	Unlisted	None
53	SRAE_X000027100	Hypothetical protein	16.4	2000-06-02	Parasitic	None
	SRAE_X000027200	Hypothetical protein	38.3	13 / 13 / 1	Parasitic	None
	SRAE_X000027300	Hypothetical protein	8.2	2000-02-02	Parasitic	None
54	SRAE_X000144200	Astacin	39.5	24 / 24 / 1	Same	EC14
	SRAE_X000144210	Astacin	21.5	6 / 21 / 0	Parasitic	EC14
	SRAE_X000144220	Hypothetical protein	9.4	2000-04-04	Same	FR14R
55	SRAE_X000199600	Hypothetical protein	11.8	2000-09-02	Unlisted	None
	SRAE_X000199700	Integrase	8.7	2000-11-05	Unlisted	None
	SRAE_X000199800	Hypothetical protein	19.5	2001-05-02	Unlisted	None
	SRAE_X000199900	Zinc finger, CCHC-type domain-containing	24.5	9 / 14 / 0	Unlisted	None
	SRAE_X000200000	Reverse transcriptase domain-containing	38.4	25 / 20 / 1	Unlisted	None
	SRAE_X000200100	Hypothetical protein	34.2	22 / 16 / 1	Unlisted	None
56	SRAE_1000059600	Ground-like domain-containing	22.8	22 / 50 / 0	Same	None
	SRAE_1000059700	Phosphate-regulating neutral endopeptidase	14.6	10 / 13 / 0	Parasitic	None
	SRAE_1000059800	Phosphate-regulating neutral endopeptidase	11.3	2000-10-06	Parasitic	None
	SRAE_1000059900	Phosphate-regulating neutral endopeptidase	12.5	2000-09-09	Same	None
57	SRAE_X000168300	Hypothetical protein	46.3	8 / 22 / 0	Parasitic	None
	SRAE_X000168400	Hypothetical protein	23.8	2000-07-02	Parasitic	None
58	SRAE_X000200200	Hypothetical protein	3.2	0 / 1 / 0	Unlisted	None
	SRAE_X000200300	Hypothetical protein	2	1 / 0 / 0	Parasitic	None
59	SRAE_0000065600	Hypothetical protein	69.8	28 / 30 / 3	Unlisted	None
	SRAE_0000065700	Hypothetical protein	24.8	2000-06-03	Unlisted	None
	SRAE_0000065800	Hypothetical protein	12.6	2000-03-01	Unlisted	None
	SRAE_0000065900	Ribonuclease H-like domain-containing protein	6.4	2000-02-02	Unlisted	None
60	SRAE_2000325900	Astacin	25.3	13 / 20 / 0	Parasitic	EC5
	(discarded)
	SRAE_2000326000	Astacin	7.6	2000-07-03	Parasitic	EC5
61	SRAE_X000233200	Hypothetical protein	11.8	6 / 14 / 1	Unlisted	None
	SRAE_X000233300	Hypothetical protein	11.3	2000-03-02	Unlisted	None
	SRAE_X000233400	Hypothetical protein	23.8	3 / 14 / 0	Unlisted	None
	SRAE_X000233500	Reverse transcriptase domain-containing	23.7	10 / 31 / 4	Unlisted	None
	SRAE_X000233600	Hypothetical protein	30.5	9 / 37 / 1	Unlisted	None
62	SRAE_2000124600	CAP domain-containing	8.7	2000-05-03	Parasitic	EC3
	SRAE_2000124700	CAP domain-containing	5.2	0 / 4 / 1	Parasitic	EC3
	SRAE_2000124800	CAP domain-containing	6.5	2000-02-04	Parasitic	EC3
	SRAE_2000124900	CAP domain-containing	6.6	2000-04-02	Parasitic	EC3
	SRAE_2000125000	CAP domain-containing	2.2	2000-01-01	Parasitic	EC3
	(discarded)
	SRAE_2000125100	CAP domain-containing	38.6	9 / 25 / 2	Parasitic	EC3
	(discarded)
