# Supplementary material for: The parasitic nematode Strongyloides ratti exists predominantly as populations of long-lived asexual lineages
Source: Nat Commun. 2023 Oct 13;14:6427. doi: 10.1038/s41467-023-42250-1 (PMC10575991; doi:10.1038/s41467-023-42250-1)
Supplement: Supplementary file 4 — Supplementary Data 2 [file 41467_2023_42250_MOESM4_ESM.xlsx]

## Sheet: Sheet1
Gene	Predicted function	Coding SNPs per kb	SNP type (S/NS/STOP)	Fold Change	Expansion cluster	Variable region
SRAE_2000436100	Hypothetical protein	4.7	2000-02-01	14.5	None	None
SRAE_X000014200	Hypothetical protein	15.2	0 / 6 / 1	13.4	None	None
SRAE_X000201000	Hypothetical protein	1.9	0 / 1 / 0	13	None	50
SRAE_1000182300	CAP domain-containing	0	0 / 0 / 0	12.9	EC1	None
SRAE_2000498800	Phloem filament PP1 domain-containing	0	0 / 0 / 0	12.7	None	None
SRAE_2000067500	Transthyretin-like family-containing	15.9	2000-06-01	12.6	None	None
SRAE_X000201200	Hypothetical protein	12	2000-05-01	12.1	None	None
SRAE_1000182700	CAP domain-containing	0	0 / 0 / 0	12.1	EC1	None
(discarded)
SRAE_2000420000	Astacin	1.7	0 / 1 / 1	12	None	None
SRAE_X000200300	Hypothetical protein	2	1 / 0 / 0	11.8	None	None
SRAE_X000124900	Hypothetical protein	0	0 / 0 / 0	11.8	None	None
SRAE_2000485600	Tissue inhibitor of metalloproteinase family	15	2001-03-03	11.8	None	None
SRAE_X000222400	Hypothetical protein	73.8	7 / 20 / 0	11.7	None	45
SRAE_X000055800	Hypothetical protein	54.3	2000-12-03	11.7	None	None
SRAE_2000498700	Hypothetical protein	27.8	2000-09-04	11.7	None	None
SRAE_X000124800	Hypothetical protein	0	0 / 0 / 0	11.6	None	None
SRAE_X000037700	Hypothetical protein	0	0 / 0 / 0	11.6	None	None
SRAE_0000057900	Hypothetical protein	42.9	2000-10-03	11.5	None	38
SRAE_2000457510	CAP domain-containing	13.8	2000-06-04	11.4	None	None
SRAE_1000045800	Lipase, class 3 family-containing	15.2	2000-08-07	11.4	None	27
SRAE_2000506800	Hypothetical protein	14.7	8 / 27 / 0	11.3	None	None
SRAE_0000045600	CAP domain-containing protein	9.5	2000-04-03	11.3	None	None
SRAE_2000453600	Astacin	0	0 / 0 / 0	11.3	EC7	None
SRAE_2000522700	Trypsin Inhibitor-like	9	2000-03-03	11.2	None	None
SRAE_0000071120	Metalloendopeptidase	1	0 / 1 / 0	11.2	None	None
SRAE_2000522300	Purple acid phosphatase	4.8	2000-05-02	11.2	None	None
SRAE_2000465200	Hypothetical protein	0	0 / 0 / 0	11.1	None	None
SRAE_X000246200	Hypothetical protein	0	0 / 0 / 0	11.1	None	None
SRAE_2000475600	Hypothetical protein	34.9	2000-10-03	11.1	None	None
SRAE_2000077400	CAP domain-containing	13	2000-07-04	11.1	EC2	None
SRAE_2000465000	Hypothetical protein	0	0 / 0 / 0	11.1	None	None
SRAE_X000168300	Hypothetical protein	46.3	8 / 22 / 0	11	None	57
SRAE_2000499910	Hypothetical protein	7.5	2000-02-02	11	None	None
SRAE_2000499810	Hypothetical protein	41.4	4 / 17 / 0	11	None	None
SRAE_0000057800	Hypothetical protein	28.5	2000-09-01	11	None	7
SRAE_0000077300	Trypsin Inhibitor-like	6.3	2001-01-01	11	None	None
SRAE_1000296600	Hypothetical protein	0	0 / 0 / 0	10.9	None	None
SRAE_2000499820	Hypothetical protein	1.6	1 / 0 / 0	10.9	None	None
SRAE_2000522600	Trypsin Inhibitor-like	25.6	2000-07-10	10.9	None	None
SRAE_X000144210	Astacin	21.5	6 / 21 / 0	10.9	EC14	54
SRAE_2000486100	Tissue inhibitor of metalloproteinase family	51.9	7 / 17 / 0	10.9	None	None
SRAE_X000168800	Prolyl endopeptidase	0	0 / 0 / 0	10.9	None	None
SRAE_2000453500	Astacin	2.5	0 / 3 / 0	10.8	EC7	None
SRAE_2000485800	Tissue inhibitor of metalloproteinase family	0	0 / 0 / 0	10.8	None	None
SRAE_2000499500	Hypothetical protein	0	0 / 0 / 0	10.7	None	3
SRAE_X000065700	Prolyl endopeptidase	3.1	2000-03-04	10.7	None	None
SRAE_2000461200	Hypothetical protein	25.2	3 / 13 / 0	10.7	None	None
SRAE_X000051700	Hypothetical protein	9.1	2000-03-01	10.6	None	28
SRAE_2000456500	Metalloendopeptidase	2.3	2000-01-02	10.6	None	None
SRAE_1000182400	CAP domain-containing	1.2	1 / 0 / 0	10.6	EC1	None
SRAE_2000460300	Zinc metalloproteinase	17.1	5 / 19 / 0	10.6	None	None
SRAE_2000525700	Astacin	29.4	3 / 22 / 0	10.6	EC11	None
(discarded)
SRAE_X000201100	Astacin	29.8	17 / 27 / 1	10.5	None	50
SRAE_0000008000	Hypothetical protein	37.5	10 / 32 / 0	10.5	None	35
SRAE_X000038800	Hypothetical protein	0	0 / 0 / 0	10.4	None	None
SRAE_2000076800	CAP domain-containing	39.2	11 / 18 / 1	10.4	EC2	14
SRAE_2000515500	Hypothetical protein	2.9	9 / 15 / 0	10.4	None	None
SRAE_X000055700	Hypothetical protein	0	0 / 0 / 0	10.4	None	None
SRAE_1000182600	CAP domain-containing	17.8	2 / 14 / 0	10.4	EC1	None
(discarded)
SRAE_X000168400	Astacin	23.8	2000-07-02	10.3	None	None
SRAE_X000169100	Prolyl endopeptidase	0	0 / 0 / 0	10.3	None	None
SRAE_0000081000	Metalloendopeptidase	0	0 / 0 / 0	10.3	None	None
SRAE_0000000600	Hypothetical protein	0	0 / 0 / 0	10.3	None	None
SRAE_X000195900	Hypothetical protein	30.7	2000-06-02	10.3	None	58
SRAE_2000523800	Astacin	2.8	2000-02-02	10.3	EC10	None
SRAE_1000183100	CAP domain-containing	20.4	3 / 14 / 1	10.3	EC1	None
(discarded)
SRAE_2000077000	CAP domain-containing	19	2001-09-06	10.2	EC2	14
SRAE_X000226400	CAP domain-containing	2	2000-01-01	10.2	None	None
SRAE_X000066100	Astacin	28.2	18 / 23 / 0	10.2	None	17
SRAE_X000055500	Hypothetical protein	0	0 / 0 / 0	10.2	None	None
SRAE_2000499920	Hypothetical protein	85.9	14 / 52 / 0	10.2	None	None
SRAE_X000191900	Hypothetical protein	0	0 / 0 / 0	10.1	None	33
SRAE_X000222600	Hypothetical protein	30.8	2000-10-01	10.1	None	None
SRAE_2000451600	Transthyretin-like family-containing	20.6	2000-08-02	10.1	None	None
SRAE_X000191800	Hypothetical protein	0	0 / 0 / 0	10.1	None	None
SRAE_2000455000	Astacin	2.6	2000-02-01	10.1	EC8	None
SRAE_0000078700	Hypothetical protein	0	0 / 0 / 0	10	None	None
SRAE_2000455300	Acetylcholinesterase	0	0 / 0 / 0	10	EC8	None
SRAE_X000200700	Hypothetical protein	57.9	3 / 26 / 0	10	None	None
SRAE_2000499200	Hypothetical protein	75.7	8 / 27 / 2	10	None	41
SRAE_2000071300	Hypothetical protein	30.3	8 / 17 / 0	10	None	None
SRAE_X000158300	Acetylcholinesterase	3	2000-02-03	10	None	57
SRAE_2000124300	CAP domain-containing protein	69	17 / 49 / 4	10	EC3	5
SRAE_2000457710	Metallopeptidase, catalytic domain-containing	1.8	2 / 0 / 0	10	None	None
SRAE_2000527500	CAP domain-containing	3.3	3 / 0 / 0	10	EC12	None
SRAE_2000453700	Astacin	5.5	0 / 7 / 0	9.9	EC7	None
SRAE_2000325600	Astacin	0.9	1 / 0 / 0	9.9	EC5	None
SRAE_2000525800	Astacin	1.4	0 / 1 / 0	9.9	EC11	None
(discarded)
SRAE_X000055600	Hypothetical protein	0	0 / 0 / 0	9.9	None	None
SRAE_2000482710	Zinc metalloproteinase	17.8	6 / 19 / 0	9.8	None	None
SRAE_0000077800	Hypothetical protein	4.6	0 / 1 / 0	9.8	None	None
SRAE_2000489900	Aspartic peptidase family	0.9	1 / 0 / 0	9.8	None	None
SRAE_2000289800	Astacin	0	0 / 0 / 0	9.8	EC11	None
(discarded)
SRAE_2000508100	Hypothetical protein	66	4 / 14 / 2	9.8	None	None
SRAE_2000456300	Acetylcholinesterase	5.2	2000-08-01	9.7	None	None
SRAE_0000071100	Metalloendopeptidase	0	0 / 0 / 0	9.7	None	None
SRAE_0000082200	Trypsin Inhibitor-like	18.1	6 / 19 / 0	9.7	None	None
SRAE_2000126100	Hypothetical protein	8.6	2000-02-06	9.7	FR3R	None
SRAE_X000147300	Astacin	3	2000-02-03	9.7	None	None
SRAE_0000081500	CAP domain-containing protein	5.6	2000-03-02	9.7	None	None
