# Supplementary material for: The parasitic nematode Strongyloides ratti exists predominantly as populations of long-lived asexual lineages
Source: Nat Commun. 2023 Oct 13;14:6427. doi: 10.1038/s41467-023-42250-1 (PMC10575991; doi:10.1038/s41467-023-42250-1)
Supplement: Supplementary file 5 — Supplementary Data 3 [file 41467_2023_42250_MOESM5_ESM.xlsx]

## Sheet: Sheet1
Gene	Predicted function	Coding SNPs per kb	SNP type (S/NS/STOP)	Fold Change	Expansion cluster	Variable region
SRAE_2000529300	ShKT domain-containing protein	13.5	0 / 4 / 0	11	None	None
SRAE_2000226500	ShKT domain-containing protein	41.5	5 / 17 / 0	10.8	None	None
SRAE_X000147400	Phosphate-regulating neutral endopeptidase	4.8	2000-05-02	10.4	None	None
SRAE_1000161500	DUF148 domain-containing	1.6	0 / 1 / 0	10.3	None	None
SRAE_X000018600	Mucin 18B	2.4	2000-02-02	10.3	None	None
SRAE_X000158400	Astacin-like metalloendopeptidase	1.4	0 / 2 / 0	10.1	None	46
SRAE_2000474600	ShKT domain-containing protein	2.2	0 / 2 / 0	10.1	None	None
SRAE_X000135300	Collagen alpha-5(IV) chain	1	1 / 0 / 0	10	None	None
SRAE_2000463500	Hypothetical protein	5.5	2001-01-01	9.8	None	None
SRAE_2000079600	Transcription factor Sp6	5.3	2000-01-03	8.8	None	None
SRAE_1000062000	Nematode cuticle collagen	5.3	2000-01-04	8.8	None	None
SRAE_2000491300	ShKT domain-containing protein	0	0 / 0 / 0	8.7	None	None
SRAE_1000170700	Hypothetical protein	6.9	2000-02-08	8.6	None	None
SRAE_1000213600	Aspartic peptidase family	2.2	2000-01-02	8.5	None	None
SRAE_2000400600	Saposin-like type B, 1 domain	0	0 / 0 / 0	8.4	None	None
SRAE_2000477400	ShKT domain-containing protein	8.4	2000-05-01	8.4	None	None
SRAE_1000227500	Hypothetical protein	3.5	0 / 2 / 0	8.2	None	None
SRAE_2000292900	GH07323p	1.2	2000-01-01	8	None	None
SRAE_X000034300	Hypothetical protein	8	2000-05-01	8	None	None
SRAE_2000126900	Nematode cuticle collagen	2.1	2000-01-01	7.9	FR4R	None
SRAE_X000032100	Lipase, class 3 family-containing	3.1	2000-01-02	7.9	None	None
SRAE_1000151800	Protein COL-120	4.1	2000-01-04	7.7	None	None
SRAE_X000215700	Hypothetical protein	9.6	2000-01-02	7.7	None	None
SRAE_2000363400	Hypothetical protein	2.8	1 / 0 / 0	7.5	None	None
SRAE_2000434700	Collagen alpha-5(IV) chain	1	0 /1 / 0	7.5	None	None
SRAE_1000352300	Serine/threonine- /dual specificity protein kinase	0.8	1 / 0 / 0	7.4	None	None
SRAE_1000099100	Hypothetical protein	0.7	1 / 0 / 0	7.4	None	None
SRAE_X000100400	Hypothetical protein	0.9	0 / 1 / 0	7.4	None	None
SRAE_1000220400	Hypothetical protein	0	0 / 0 / 0	7.4	None	None
SRAE_2000033400	Heat shock protein Hsp-12.2	0	0 / 0 / 0	7.2	None	None
SRAE_1000228700	Cell death specification protein 2	1.2	1 / 0 / 0	7.2	None	None
SRAE_X000095500	Hypothetical protein	0	0 / 0 / 0	7.2	None	None
SRAE_1000073100	Protein lin-32	0	0 / 0 / 0	7.2	None	None
SRAE_1000271200	MSP domain; PapD-like domain-containing	0	0 / 0 / 0	7.2	None	None
SRAE_2000115300	Metallothionein, family 4, echinoidea-containing	3	0 / 2 / 0	7.1	None	None
SRAE_1000098100	Hypothetical protein	0	0 / 0 / 0	7.1	None	None
SRAE_2000006500	Hypothetical protein	0	0 / 0 / 0	7	None	None
SRAE_2000425600	Hypothetical protein	0	0 / 0 / 0	7	None	None
SRAE_0000045200	von Willebrand factor, type A domain-containing	3.2	2000-08-10	7	None	None
SRAE_1000198200	Glycoside hydrolase	1.2	2000-01-01	7	None	None
SRAE_1000159100	Hypothetical protein	0.7	0 / 1 / 0	6.9	None	None
SRAE_1000268100	Nematode cuticle collagen	0	0 / 0 / 0	6.9	None	None
SRAE_2000473500	Sulfotransferase family	11	2003-03-05	6.9	None	None
SRAE_X000144300	Protein GLF-1	0.6	0 / 1 / 0	6.8	FR14R	None
SRAE_X000086900	Hypothetical protein	7.2	2000-04-01	6.8	None	None
SRAE_1000058300	Hypothetical protein	7.6	2000-06-03	6.8	None	None
SRAE_X000224800	Nematode cuticle collagen	1.9	2000-01-01	6.8	None	None
SRAE_1000033500	Collagen alpha-5(IV) chain	0.9	0 / 1 / 0	6.7	None	None
SRAE_1000004900	Glycoside hydrolase, family 25	1.3	1 / 0 / 0	6.7	None	None
SRAE_1000015400	Lipase EstA/Esterase EstB family-containing	2	2000-01-01	6.7	None	None
SRAE_2000439500	Collagen alpha-5(IV) chain	0	0 / 0 / 0	6.7	None	None
SRAE_X000039100	Brain-specific homeobox protein homolog	0	0 / 0 / 0	6.7	None	None
SRAE_1000049700	Hypothetical protein	0	0 / 0 / 0	6.7	None	None
SRAE_1000036400	Histidine decarboxylase	12	2000-04-03	6.6	None	None
SRAE_2000476800	Hypothetical protein	0	0 / 0 / 0	6.5	None	None
SRAE_2000431300	Nematode fatty acid retinoid binding family-containing	0	0 / 0 / 0	6.5	None	None
SRAE_X000210100	Domain of unknown function DB domain-containing	1.3	1 / 0 / 0	6.4	None	None
SRAE_2000437000	CAP domain-containing protein	12.6	2000-05-03	6.4	None	None
SRAE_X000195000	Si:ch211-105d4.5	0	0 / 0 / 0	6.4	None	None
SRAE_2000145200	Nematode cuticle collagen	0.9	1 / 0 / 0	6.4	None	None
SRAE_2000482000	N-acylethanolamine-hydrolyzing acid amidase	1.7	2000-01-01	6.4	None	None
SRAE_1000115300	Hypothetical protein	1.3	2000-01-01	6.3	None	None
SRAE_2000459400	Acyl-CoA N-acyltransferase domain-containing	0	0 / 0 / 0	6.3	None	None
SRAE_2000468700	Protein dyf-8	0	0 / 0 / 0	6.3	None	None
SRAE_2000214100	Nematode cuticle collagen	1	1 / 0 / 0	6.3	None	None
SRAE_2000481600	MD-2-related lipid-recognition domain	1.9	1 / 0 / 0	6.3	None	None
SRAE_1000158100	Hypothetical protein	2.5	2000-02-02	6.2	None	None
SRAE_0000015000	MD-2-related lipid-recognition domain-containing	3.7	0 / 2 / 0	6.2	None	None
SRAE_2000365700	Glycoside hydrolase, catalytic domain	2.5	0 / 1 / 1	6.2	None	None
SRAE_2000466700	Properdin	5	2000-04-07	6	None	None
SRAE_2000324800	Hypothetical protein	16.2	2000-05-15	6	None	None
SRAE_2000014200	Saposin B domain	2.4	0 / 1 / 0	5.9	None	None
SRAE_1000271800	MSP domain; PapD-like domain-containing	0	0 / 0 / 0	5.9	None	None
SRAE_1000068700	Thrombospondin, type 1 repeat-containing	6.7	4 / 0 / 0	5.9	None	None
SRAE_X000188000	Sphingosine-1-phosphate lyase 1	2.2	2000-04-02	5.8	None	None
SRAE_X000258800	Thioredoxin-like fold domain-containing	0	0 / 0 / 0	5.7	None	None
SRAE_2000009100	Protein-tyrosine phosphatase	1.1	0 / 1 / 0	5.7	None	None
SRAE_0000012300	Hypothetical protein	4.7	0 / 2 / 0	5.7	None	None
SRAE_2000448200	Hypothetical protein	5.6	0 / 2 / 0	5.6	None	None
SRAE_X000101600	Hypothetical protein	5.6	2000-03-05	5.6	None	None
SRAE_2000041300	LDLR class B repeat	0	0 / 0 / 0	5.5	None	None
SRAE_X000083300	Protein CUTL-16	2.1	2000-01-02	5.5	None	None
SRAE_X000079800	Hypothetical protein	0	0 / 0 / 0	5.5	None	None
SRAE_X000138300	Protein mesh	0	0 / 0 / 0	5.4	None	None
SRAE_1000020600	Hypothetical protein	4.3	0 / 2 / 0	5.4	None	None
SRAE_2000476700	Hypothetical protein	0	0 / 0 / 0	5.4	None	None
SRAE_2000347100	Lipase EstA/Esterase EstB family-containing	1	0 / 1 / 0	5.4	None	None
SRAE_2000380600	GPCR, rhodopsin-like	0.9	0 / 1 / 0	5.4	None	None
SRAE_2000052400	Alpha crystallin/Hsp20 domain	1.2	2000-01-03	5.4	None	None
SRAE_X000138500	Lipase, class 3 family-containing	8.8	2000-04-04	5.3	None	None
SRAE_X000166100	Protein CDH-10	3.2	2000-12-05	5.3	None	None
SRAE_1000022400	Epidermal growth factor-like domain	2.7	2000-07-11	5.3	None	None
SRAE_X000157300	Homeobox protein HMX1	2.5	2000-02-01	5.3	None	None
SRAE_X000043300	Proteasomal ubiquitin receptor ADRM1 homolog	6.3	0 / 7 / 0	5.3	None	None
SRAE_2000424300	Fatty-acid amide hydrolase 2	1.8	3 / 0 / 0	5.3	None	None
SRAE_X000098100	Astacin-like metalloendopeptidase	1.2	0 / 2 / 0	5.3	None	None
SRAE_X000095600	Hypothetical protein	4.1	0 / 2 / 0	5.2	None	None
SRAE_2000482100	Hypothetical protein	11.4	2000-11-06	5.2	None	None
SRAE_2000377500	Nematode cuticle collagen	2	2 / 0 / 0	5.2	None	None
SRAE_2000360100	Alpha amylase family;	5	2000-03-03	5.2	None	None
