# Supplementary material for: The parasitic nematode Strongyloides ratti exists predominantly as populations of long-lived asexual lineages
Source: Nat Commun. 2023 Oct 13;14:6427. doi: 10.1038/s41467-023-42250-1 (PMC10575991; doi:10.1038/s41467-023-42250-1)
Supplement: Supplementary file 6 — Supplementary Data 4 [file 41467_2023_42250_MOESM6_ESM.xlsx]

## Sheet: Sheet1
Region	Gene	Predicted function	Coding SNPs per kb	SNP type (S/NS/STOP)	Expression
FR1L	SRAE_1000180400	Transcriptional regulator ATRX	3.7	2000-05-06	Parasitic
	SRAE_1000180500	Formin	2.8	2000-05-04	Same
	SRAE_1000180600	Hypothetical protein	1.4	0 / 2 / 0	Same
	SRAE_1000180700	Glycosylphosphatidylinositol-mannosyltransferase I	1.7	0 / 1 / 0	Same
	SRAE_1000180800	Hypothetical protein	1.9	1 / 0 / 0	Same
	SRAE_1000180900	Rhodopsin-like	0.7	1 / 0 / 0	Same
	SRAE_1000181000	TPM domain-containing protein	1.4	0 / 1 / 0	Same
	SRAE_1000181100	MIF4-like	1.2	2000-01-01	Same
	SRAE_1000181200	Sodium/potassium-transporting ATPase α subunit	0	0 / 0 / 0	Free-living
	SRAE_1000181300	Hypothetical protein	0	0 / 0 / 0	Free-living
	SRAE_1000181400	Mediator of RNA polymerase II transcription subunit 9	5.2	2 / 0 / 0	Same
	SRAE_1000181500	Serine/threonine-protein kinase Chk1	0.7	1 / 0 / 0	Same
	SRAE_1000181600	Hypothetical protein	1.1	1 / 0 / 0	Same
	SRAE_1000181700	Hypothetical protein	2.7	2000-01-03	Same
	SRAE_1000181800	Hypothetical protein	1.2	0 / 1 / 0	Free-living
	SRAE_1000181900	Eukaryotic translation initiation factor 2A	2.5	0 / 4 / 0	Same
	SRAE_1000182000	Hypothetical protein	0	0 / 0 / 0	Same
	SRAE_1000182100	Heme transporter HRG	0	0 / 0 / 0	Same
EC1	SRAE_1000182200	CAP domain-containing	1.1	0 / 1 / 0	Parasitic
	SRAE_1000182300	CAP domain-containing	0	0 / 0 / 0	Parasitic
	SRAE_1000182400	CAP domain-containing	1.2	1 / 0 / 0	Parasitic
	SRAE_1000183300	CAP domain-containing	3.4	2000-01-02	Parasitic
FR1R	SRAE_1000183400	Nanchung	1.4	2000-02-01	Same
	SRAE_1000183500	Hypothetical protein	0	0 / 0 / 0	Free-living
	SRAE_1000183600	SMc04008-like domain-containing	1.4	0 / 3 / 0	Same
	SRAE_1000183700	Hypothetical protein	0	0 / 0 / 0	Unlisted
	SRAE_1000183800	1,2-dihydroxy-3-keto-5-methylthiopentene dioxygenase	0	0 / 0 / 0	Same
	SRAE_1000183900	Transmembrane receptor	7.1	2000-04-09	Parasitic
	SRAE_1000184000	Predicted transmembrane / coiled-coil 2-containing	0.7	0 / 1 / 0	Unlisted
	SRAE_1000184100	Band 7 protein family and Stomatin family-containing	3.2	3 / 0 / 0	Unlisted
	SRAE_1000184200	Basic-leucine zipper domain-containing	2.5	2000-02-03	Unlisted
	SRAE_1000184300	TBC1 domain family member 13	1.6	2 / 0 / 0	Unlisted
	SRAE_1000184400	BTB/POZ domain-containing	0.7	1 / 0 / 0	Unlisted
FR2L	SRAE_2000075900	NHR/GATA-type domain-containing	2.5	2000-02-04	Same
	SRAE_2000076000	MIP20649p	3.2	2000-03-06	Same
	SRAE_2000076100	MIP20649p	0.8	1 / 0 / 0	Unlisted
	SRAE_2000076200	Hypothetical protein	5.7	2000-05-10	Free-living
	SRAE_2000076300	Hypothetical protein	2.4	2000-03-02	Parasitic
EC2	SRAE_2000076400	CAP domain-containing	29.8	7 / 13 / 0	Parasitic
	SRAE_2000076600	CAP domain-containing	21.2	3 / 14 / 0	Parasitic
	SRAE_2000076700	CAP domain-containing	60.4	11 / 39 / 0	Parasitic
	SRAE_2000076800	CAP domain-containing	39.2	11 / 18 / 1	Parasitic
	SRAE_2000076900	CAP domain-containing	36.8	6 / 25 / 0	Parasitic
	SRAE_2000077000	CAP domain-containing	19	2001-09-06	Parasitic
	SRAE_2000077100	CAP domain-containing	14	2000-06-06	Parasitic
	SRAE_2000077200	UDP-glucosyltransferase	12.7	2000-08-12	Parasitic
	SRAE_2000077300	CAP domain-containing	17.4	2000-10-05	Parasitic
	SRAE_2000077400	CAP domain-containing	13	2000-07-04	Parasitic
	SRAE_2000077500	CAP domain-containing	4.4	2000-04-02	Same
FR2R	SRAE_2000077600	Hypothetical protein	10	8 / 14 / 0	Same
	SRAE_2000077700	BTB/POZ domain-containing	7.9	2001-04-01	Unlisted
	SRAE_2000077800	Hypothetical protein	2.9	1 / 0 / 0	Unlisted
	SRAE_2000077900	Protein kinase-like domain-containing	2.1	2000-02-01	Unlisted
	SRAE_2000078000	Ubiquitin-conjugating enzyme, E2 domain	4.5	2 / 0 / 0	Same
	SRAE_2000078100	WH2 domain-containing	5.9	3 / 0 / 0	Same
	SRAE_2000078200	Casein kinase II subunit beta	8.3	2000-03-02	Same
	SRAE_2000078300	Hypothetical protein	0	0 / 0 / 0	Unlisted
	SRAE_2000078400	Hypothetical protein	0	0 / 0 / 0	Same
	SRAE_2000078500	Serine/threonine-protein kinase haspin	11.1	2000-09-07	Same
	SRAE_2000078600	PDZ domain-containing	1.4	0 / 1 / 0	Unlisted
	SRAE_2000078700	CAP domain-containing	15.2	2000-10-05	Parasitic
	SRAE_2000078800	Hypothetical protein	1.4	4 / 0 / 0	Same
FR3L	SRAE_2000123100	Transcription elongation factor SPT5	0.4	0 / 1 / 0	Same
	SRAE_2000123200	Armadillo-like helical domain -containing	1.3	2000-03-03	Same
	SRAE_2000123300	Hypothetical protein	0	0 / 0 / 0	Unlisted
	SRAE_2000123400	Gamma-aminobutyric acid receptor subunit beta	2	3 / 0 / 0	Same
	SRAE_2000123500	Hypothetical protein	6.1	2000-01-02	Unlisted
	SRAE_2000123600	Phosphodiesterase	0.9	2 / 0 / 0	Same
	SRAE_2000123700	Glycosyl transferase	3.4	2000-04-01	Same
	SRAE_2000123800	Tyrosine-protein kinase	0	0 / 0 / 0	Unlisted
	SRAE_2000123900	Bax inhibitor 1-related family-containing	0	0 / 0 / 0	Unlisted
	SRAE_2000124000	Bloom syndrome protein	2	2000-06-03	Free-living
	SRAE_2000124100	Protein lethal(2)essential for life	7.8	2000-01-04	Parasitic
	SRAE_2000124200	Hypothetical protein	14.5	5 / 21 / 0	Parasitic
EC3	SRAE_2000124300	CAP domain-containing	69	17 / 49 / 4	Parasitic
	SRAE_2000124400	CAP domain-containing	43.3	8 / 30 / 1	Parasitic
	SRAE_2000124500	CAP domain-containing	50.9	11 / 33 / 2	Parasitic
	SRAE_2000124600	CAP domain-containing	8.7	2000-05-03	Parasitic
	SRAE_2000124700	CAP domain-containing	5.2	0 / 4 / 1	Parasitic
	SRAE_2000124800	CAP domain-containing	6.5	2000-02-04	Parasitic
	SRAE_2000124900	CAP domain-containing	6.6	2000-04-02	Parasitic
FR3R	SRAE_2000126100	Hypothetical protein	8.6	2000-02-06	Parasitic
	SRAE_2000126200	Hypothetical protein	50	3 / 17 / 1	Unlisted
	SRAE_2000126290	Hypothetical protein	10.7	2000-07-03	Unlisted
	SRAE_2000126300	Hypothetical protein	14.1	2000-07-06	Parasitic
	SRAE_2000126400	Hypothetical protein	11.8	2001-07-03	Parasitic
	SRAE_2000126500	Hypothetical protein	0	0 / 0 / 0	Parasitic
	SRAE_2000126600	CAP domain-containing	18.5	2000-11-06	Parasitic
	SRAE_2000126700	Hypothetical protein	3.6	2000-02-01	Same
	SRAE_2000126800	Serine/threonine-protein phosphatase	0.5	0 / 1 / 0	Unlisted
	SRAE_2000126900	Nematode cuticle collagen	2.1	2000-01-01	Free-living
	SRAE_2000127000	Hypothetical protein	8.5	2000-07-03	Unlisted
	SRAE_2000127100	Hypothetical protein	2.5	2000-01-01	Unlisted
	SRAE_2000127200	Flavin-containing monooxygenase	2.9	2000-02-02	Same
	SRAE_2000127300	Serine/threonine-protein kinase RIO1	2.6	2000-01-03	Same
	SRAE_2000127400	Hypothetical protein	1.9	2000-02-02	Same
FR5L	SRAE_2000325100	IA-2 ortholog	2	2000-05-02	Same
	SRAE_2000325200	Hypothetical protein	4.7	0 / 1 / 0	Unlisted
	SRAE_2000325300	Integrator complex subunit 9	0.5	0 / 1 / 0	Same
	SRAE_2000325400	Hypothetical protein	0	0 / 0 / 0	Unlisted
	SRAE_2000325500	UDP-glucuronosyltransferase	3.8	2000-04-02	Free-living
EC5	SRAE_2000325600	Astacin-like metalloendopeptidase	0.9	1 / 0 / 0	Parasitic
	SRAE_2000326000	Astacin-like metalloendopeptidase	7.6	2000-07-03	Parasitic
FR5R	SRAE_2000326100	Epidermal growth factor-like domain-containing	0.6	2000-01-01	Free-living
FR6L	SRAE_2000450300	UDP-glucosyltransferase	5.7	2000-07-02	Parasitic
EC6	SRAE_2000450400	Astacin-like metalloendopeptidase	1.9	2000-02-01	Parasitic
	SRAE_2000450500	Astacin-like metalloendopeptidase	4	2000-04-01	Parasitic
	SRAE_2000450600	Astacin-like metalloendopeptidase	6.5	2000-06-02	Parasitic
	SRAE_2000450700	Astacin-like metalloendopeptidase	22.3	7 / 25 / 0	Parasitic
FR6R	SRAE_2000450800	Nematode fatty acid retinoid binding	5.5	3 / 0 / 0	Unlisted
	SRAE_2000450900	Hypothetical protein	5.3	2000-05-01	Unlisted
	SRAE_2000451000	Hypothetical protein	22.2	2000-03-06	Parasitic
FR7L	SRAE_2000452400	Hypothetical protein	3.6	3 / 0 / 0	Unlisted
	SRAE_2000452500	ATP-binding cassette sub-family D member 4	2.3	2000-01-03	Free-living
	SRAE_2000452600	ATP-binding cassette sub-family D member 4	1.1	2000-01-01	Parasitic
	SRAE_2000452700	Hypothetical protein	1.7	2000-02-01	Unlisted
	SRAE_2000452800	Hypothetical protein	1.8	3 / 0 / 0	Unlisted
	SRAE_2000452900	Hypothetical protein	0	0 / 0 / 0	Unlisted
	SRAE_2000453000	Hypothetical protein	0	0 / 0 / 0	Same
	SRAE_2000453100	Hypothetical protein	20.9	2000-10-07	Parasitic
EC7	SRAE_2000453200	Astacin-like metalloendopeptidase	9.6	2000-08-03	Parasitic
	SRAE_2000453300	Astacin-like metalloendopeptidase	2.6	0 / 3 / 0	Parasitic
	SRAE_2000453400	Sulfotransferase family-containing	0	0 / 0 / 0	Unlisted
	SRAE_2000453500	Astacin-like metalloendopeptidase	2.5	0 / 3 / 0	Parasitic
	SRAE_2000453600	Astacin-like metalloendopeptidase	0	0 / 0 / 0	Parasitic
	SRAE_2000453700	Astacin-like metalloendopeptidase	5.5	0 / 7 / 0	Parasitic
	SRAE_2000453800	Astacin-like metalloendopeptidase	34.8	15 / 26 / 0	Parasitic
	SRAE_2000453900	Astacin-like metalloendopeptidase	5.1	2000-02-04	Parasitic
FR7R	SRAE_2000454000	Zinc metalloproteinase	3.4	2000-01-03	Unlisted
	SRAE_2000454100	Hypothetical protein	3.7	2000-04-07	Free-living
	SRAE_2000454200	Hypothetical protein	0	0 / 0 / 0	Same
	SRAE_2000454300	Sulfotransferase	4.2	4 / 0 / 0	Same
	SRAE_2000454400	Sulfotransferase	1.8	2 / 0 / 0	Same
	SRAE_2000454500	Estradiol 17-beta-dehydrogenase 12	0	0 / 0 / 0	Parasitic
	SRAE_2000454600	Alpha-(1,3)-fucosyltransferase C	3.1	0 /3 / 0	Unlisted
	SRAE_2000454700	Glycosyl transferase, family 14-containing	2.3	2000-02-01	Same
FR8L	SRAE_2000454800	Cytochrome P450 4V2	1.3	2000-01-01	Same
EC8	SRAE_2000454900	Acetylcholinesterase	1.2	2 / 0 / 0	Parasitic
	SRAE_2000455000	Astacin-like metalloendopeptidase	2.6	2000-02-01	Parasitic
	SRAE_2000455100	Hypothetical protein	1.6	1 / 0 / 0	Parasitic
	SRAE_2000455200	CAP domain-containing	0	0 / 0 / 0	Parasitic
	SRAE_2000455300	Acetylcholinesterase	0	0 / 0 / 0	Parasitic
FR8R	SRAE_2000455400	Hypothetical protein	0	0 / 0 / 0	Unlisted
	SRAE_2000455500	Hypothetical protein	0	0 / 0 / 0	Same
	SRAE_2000455600	Zona pellucida domain-containing	0.9	0 / 1 / 0	Unlisted
	SRAE_2000455700	Hypothetical protein	0	0 / 0 / 0	Free-living
	SRAE_2000455800	Hypothetical protein	0	0 / 0 / 0	Unlisted
FR9L	SRAE_2000497000	Hypothetical protein	1.4	2000-04-05	Free-living
EC9	SRAE_2000497100	Astacin-like metalloendopeptidase	5.2	2000-05-01	Parasitic
FR9R	SRAE_2000497600	Cad96Cb	4.5	9 / 0 / 0	Parasitic
	SRAE_2000497700	Zinc finger, RING/FYVE/PHD-type domain-containing	1.5	1 / 0 / 0	Parasitic
	SRAE_2000497800	Protein lethal(2)essential for life	0	0 / 0 / 0	Parasitic
FR10L	SRAE_2000522800	Trypsin Inhibitor-like, cysteine rich domain-containing	22.7	2000-05-10	Parasitic
	SRAE_2000522900	Glycosyl transferase, family 14-containing	4.3	2000-04-02	Unlisted
	SRAE_2000523000	Transthyretin-like family-containing	9.1	2000-01-03	Parasitic
	SRAE_2000523100	7TM GPCR, (Sre) family-containing	0	0 / 0 / 0	Unlisted
	SRAE_2000523200	7TM GPCR, (Sre) family-containing	4.3	0 / 2 / 0	Unlisted
	SRAE_2000523300	Hypothetical protein	1.4	0 / 1 / 0	Unlisted
	SRAE_2000523400	Nuclear hormone receptor	3.9	2000-01-04	Same
	SRAE_2000523500	Proteinase inhibitor I25	0	0 / 0 / 0	Free-living
	SRAE_2000523600	Carboxylic ester hydrolase	3.4	2000-04-02	Unlisted
EC10	SRAE_2000523700	Astacin-like metalloendopeptidase	5.2	2000-05-01	Parasitic
	SRAE_2000523800	Astacin-like metalloendopeptidase	2.8	2000-02-02	Parasitic
	SRAE_2000523900	Astacin-like metalloendopeptidase	26.1	8 / 29 / 1	Parasitic
	SRAE_2000524000	Astacin-like metalloendopeptidase	4	2000-04-01	Parasitic
FR12L	SRAE_2000526900	Importin-beta	2.2	2000-02-04	Same
	SRAE_2000527000	Hypothetical protein	14.3	8 / 17 / 0	Unlisted
EC12	SRAE_2000527100	CAP domain-containing	71.1	9 / 54 / 1	Parasitic
	SRAE_2000527200	CAP domain-containing	18.6	1 / 15 / 1	Parasitic
	SRAE_2000527300	CAP domain-containing	4.6	2000-02-02	Parasitic
	SRAE_2000527400	CAP domain-containing	5.5	2000-03-02	Unlisted
	SRAE_2000527500	CAP domain-containing	3.3	3 / 0 / 0	Parasitic
	SRAE_2000527600	CAP domain-containing	2.2	0 / 2 / 0	Parasitic
	SRAE_2000527700	CAP domain-containing	1.1	0 / 1 / 0	Parasitic
FR12R	SRAE_2000527800	Hypothetical protein	18.5	2000-10-02	Unlisted
	SRAE_2000527900	Hypothetical protein	41.5	9 / 17 / 0	Unlisted
	SRAE_2000528000	Hypothetical protein	1.8	0 / 1 / 0	Unlisted
	SRAE_2000528100	Hypothetical protein	3	2000-04-03	Unlisted
FR14L	SRAE_X000143400	Ferric-chelate reductase 1	10.1	2000-03-05	Unlisted
	SRAE_X000143500	Hypothetical protein	7.1	2000-09-07	Same
	SRAE_X000143600	1x GPCR, rhodopsin-like, 7TM domain-containing	0.7	1 / 0 / 0	Same
	SRAE_X000143700	Hypothetical protein	4.1	2000-01-03	Same
EC14	SRAE_X000143800	Astacin-like metalloendopeptidase	15.5	2001-09-08	Parasitic
	SRAE_X000143900	Astacin-like metalloendopeptidase	18.3	8 / 13 / 2	Parasitic
	SRAE_X000144000	Astacin-like metalloendopeptidase	7.2	2000-05-04	Parasitic
	SRAE_X000144100	Astacin-like metalloendopeptidase	2.4	0 / 3 / 0	Parasitic
	SRAE_X000144200	Astacin-like metalloendopeptidase	39.5	24 / 24 / 1	Parasitic
	SRAE_X000144210	Astacin-like metalloendopeptidase	21.5	6 / 21 / 0	Parasitic
FR14R	SRAE_X000144220	Hypothetical protein	9.4	2000-04-04	Same
	SRAE_X000144300	Amine oxidase domain-containing	0.6	0 / 1 / 0	Free-living
EC15	SRAE_X000146800	Astacin-like metalloendopeptidase	29.3	16 / 21 / 0	Parasitic
	SRAE_X000146900	Astacin-like metalloendopeptidase	47.5	25 / 34 / 0	Free-living
FR15R	SRAE_X000146950	Hypothetical protein	3.2	1 / 0 / 0	Unlisted
	SRAE_X000147000	Hypothetical protein	5.1	0 / 1 / 0	Parasitic
	SRAE_X000147100	Hypothetical protein	6.3	2000-01-02	Unlisted
	SRAE_X000147200	Hypothetical protein	26.9	15 / 22 / 0	Parasitic
