# Supplementary material for: The parasitic nematode Strongyloides ratti exists predominantly as populations of long-lived asexual lineages
Source: Nat Commun. 2023 Oct 13;14:6427. doi: 10.1038/s41467-023-42250-1 (PMC10575991; doi:10.1038/s41467-023-42250-1)
Supplement: Supplementary file 7 — Supplementary Data 5 [file 41467_2023_42250_MOESM7_ESM.xlsx]

## Sheet: Sheet1
Worm Identifier	ENA Sample Accession
LA14_5	ERS2523033
LA320_5	ERS2523055
LA320_11	ERS2523052
LA320_1	ERS2523051
LA319_8	ERS2523049
LA319_6	ERS2523046
LA319_5	ERS2523050
LA319_3	ERS2523048
LA317_2	ERS2523043
LA316_5	ERS2523041
LA316_4	ERS2523039
LA315_4	ERS2523038
LA315_3	ERS2523037
LA315_1	ERS2523035
LA223_8	ERS2313662
LA223_29	ERS2523030
LA222_45	ERS2313659
LA219_13	ERS2313647
LA217_5	ERS2313644
LA217_14	ERS2313643
CA338_6	ERS2313668
CA338_4	ERS2313666
CA338_2	ERS2523076
CA338_1	ERS2523075
CA275_51	ERS2522972
CA275_47	ERS2523067
CA275_20	ERS2523069
CA275_11	ERS2523066
CA273_8	ERS2523059
CA273_38	ERS2523065
CA273_30	ERS2523060
CA273_26	ERS2523062
CA273_10	ERS2523057
AM99_8	ERS2522949
AM99_31	ERS2522939
AM99_30	ERS2522938
AM99_21	ERS2522951
AM99_19	ERS2522935
AM299_79	ERS2313641
AM298_2	ERS2523083
AM296_5	ERS2313690
AM296_4	ERS2313689
AM296_2	ERS2313687
AM296_1	ERS2313686
AM295_1	ERS2313635
AM294_4	ERS2313634
AM294_2	ERS2313632
AM294_1	ERS2313631
AM293_94	ERS2313629
AM293_2	ERS2313626
AM292_3	ERS2313630
AM292_2	ERS2313624
AM291_93	ERS2313622
AM288_2	ERS2313685
AM288_1	ERS2313684
AM287_67	ERS2313683
AM287_65	ERS2313681
AM287_58	ERS2313679
AM287_56	ERS2313680
AM286_92	ERS2313678
AM286_88	ERS2313676
AM284_61	ERS2313675
AM284_60	ERS2313674
AM284_59	ERS2313673
AM283_5	ERS2523081
AM283_4	ERS2523080
AM283_3	ERS2523079
AM283_1	ERS2523077
AM282_67	ERS2523026
AM282_63	ERS2523025
AM282_1	ERS2313618
AM281_5	ERS2523024
AM280_56	ERS2313669
AM280_49	ERS2313670
AM258_25	ERS2523011
AM253_77	ERS2523004
AM253_6	ERS2523003
AM252_62	ERS2523002
AM245_61	ERS2523000
AM242_30	ERS2522994
AM194_1	ERS2522939
AM190_17	ERS2522986
AM187_14	ERS2522981
AM187_12	ERS2522980
AM114_2	ERS2522963
AM105_9	ERS2522947
AM100_50	ERS2522946
AM100_37	ERS2522954
AM100_35	ERS2522942
